# Supplementary material for: Hybrid Speciation and Introgression Both Underlie the Genetic Structures and Evolutionary Relationships of Three Morphologically Distinct Species of Lilium (Liliaceae) Forming a Hybrid Zone Along an Elevational Gradient
Source: Front Plant Sci. 2020 Dec 7;11:576407. doi: 10.3389/fpls.2020.576407 (PMC7750405; doi:10.3389/fpls.2020.576407)
Supplement: Supplementary Table 1 — EST-SSR marker and primer sequences accordingly. Eighteen primer pairs for highly polymorphic EST-SSR for amplification to assess demographic structures among the three species were based on primers designed for Lilium regale (Yuan et al., 2013). [file Table_1.XLSX]

## Sheet: Sheet1
Table 1. General information of species and population composition of hybrid zone under study. Population codes were made base on abbrevations of species names,as well as their relative distribution in the research spot ('n' as north, 's' as south and 'm' for median). When two population are overlaped, a 'X' symbol was applied.
Population (size)	Species	Elevation range investigated (meters)	Plastid haploid	EST-SSR Type	Growth stage when sampling (year 2016)	Habitat
LSn*	Putative hybrid (LS×LG)	3100	H1	IV, V	late bloom stage	apline bamboo shrub
LSs (24)	Lilium saluenense	3400-3500	H1	V	in bud and vegetation phase	alpine meadow
LNGs (25)	Lilium gongshanense	3300-3400	H1, H2	III	early bloom stage	apline bamboo shrub
LGXs (13)	Lilium gongshanense	3100-3300	H1	III	full bloom stage	alpine miscellaneous shrub
LMXs(10)	Lilium meleagrinum	3000-3200	H3, H5	II, IV	full bloom stage	alpine miscellaneous shrub
LGm(12)	Lilium gongshanense	3400-3500	H1	II, IV	full bloom stage	apline bamboo shrub
LGXn(7)	Lilium gongshanense	3100-3200	H1, H6	II, IV	full bloom stage	alpine miscellaneous shrub
LMXn(10)	Lilium meleagrinum	3100-3200	H3, H4, H5	II, IV	late bloom stage	alpine miscellaneous shrub
LMn(9)	Lilium meleagrinum	2800-3000	H6	I, II, III	late bloom stage	alpine miscellaneous shrub
LMs(25)	Lilium meleagrinum	2800-3000	H2, H3, H4, H5	I, III	late bloom stage	alpine miscellaneous shrub
Note: * LSn contains only one individual; code in bold character indicating overlaping populations (two pairs adjancently).
