# Supplementary material for: Hybrid Speciation and Introgression Both Underlie the Genetic Structures and Evolutionary Relationships of Three Morphologically Distinct Species of Lilium (Liliaceae) Forming a Hybrid Zone Along an Elevational Gradient
Source: Front Plant Sci. 2020 Dec 7;11:576407. doi: 10.3389/fpls.2020.576407 (PMC7750405; doi:10.3389/fpls.2020.576407)
Supplement: Supplementary Table 5 — Genotype data of EST-SSR including 18 locus of 139 individuals used in present. Missing data were marked as “-9” and specified in STRUCTURE analysis. [file Data_Sheet_2.XLSX]

## Sheet: Sheet1
Table S5. Genotype data of EST-SSR including 18 locus of 139 individuals used in present. Missing data were marked as ‘-9’ and specified in STRUCTURE analysis.
	Locus_704		Locus_725		Locus_695		Locus_971		Locus_466		Locus_850		Locus_214		Locus_107		Locus_265		Locus_508		Locus_157		Locus_350		Locus_383		Locus_70		Locus_813		Locus_453		Locus_62		Locus_957
	Allele A	Allele B	Allele A	Allele B	Allele A	Allele B	Allele A	Allele B	Allele A	Allele B	Allele A	Allele B	Allele A	Allele B	Allele A	Allele B	Allele A	Allele B	Allele A	Allele B	Allele A	Allele B	Allele A	Allele B	Allele A	Allele B	Allele A	Allele B	Allele A	Allele B	Allele A	Allele B	Allele A	Allele B	Allele A	Allele B
LSs1	73	95	160	160	215	215	211	221	98	98	159	159	177	177	220	233	108	114	145	170	252	254	274	274	256	256	-9	-9	-9	-9	304	310	284	284	529	529
LSs2	73	95	160	160	215	215	211	221	98	98	161	161	177	177	-9	-9	112	112	145	170	269	271	274	274	256	256	345	345	-9	-9	304	310	284	284	529	529
LSs3	73	95	160	160	215	215	211	211	97	97	159	159	177	177	220	235	110	112	145	170	252	267	274	274	256	256	348	348	-9	-9	304	310	284	284	529	529
LSs4	95	95	160	160	215	215	211	221	97	97	161	161	177	177	229	231	110	114	170	179	256	256	274	274	256	256	348	348	-9	-9	304	310	284	284	520	529
LSs5	73	73	160	160	215	215	211	215	98	98	159	159	177	177	233	233	110	110	162	169	256	265	274	274	256	256	348	348	-9	-9	304	310	284	284	529	529
LSs6	95	95	160	160	215	215	211	221	97	97	161	161	177	177	233	233	108	114	162	170	250	254	274	274	256	256	348	348	-9	-9	304	310	284	284	529	529
LSs7	95	95	160	160	215	215	211	211	97	97	159	159	177	177	233	233	110	112	135	141	244	246	274	274	256	256	-9	-9	-9	-9	304	304	284	284	-9	-9
LSs8	95	95	160	160	215	215	211	211	93	97	159	159	177	177	233	233	112	114	162	170	263	263	274	274	256	256	348	348	-9	-9	304	310	284	284	529	529
LSs9	95	95	160	160	215	215	221	221	97	97	159	159	177	177	233	233	112	112	145	170	235	258	274	274	256	256	348	348	-9	-9	304	310	284	284	529	529
LSs10	73	95	160	160	215	215	221	221	97	97	159	159	177	177	233	233	108	114	162	170	235	235	274	274	256	256	348	348	-9	-9	304	310	284	284	529	529
LSs11	73	95	160	160	215	215	211	224	98	98	159	159	177	177	233	233	110	110	170	179	256	271	274	274	256	256	348	348	-9	-9	304	310	284	284	529	529
LSs12	73	95	160	160	215	215	211	211	98	98	159	159	177	177	231	231	108	110	170	179	267	288	274	274	256	256	-9	-9	-9	-9	304	304	284	298	529	529
LSs13	73	95	160	160	215	215	211	211	97	97	159	159	177	177	233	233	112	114	162	170	263	265	274	274	256	256	348	348	-9	-9	304	310	284	284	529	529
LSs14	73	95	160	160	215	215	211	224	97	97	161	161	177	177	233	233	108	108	145	170	269	271	274	274	256	256	348	348	-9	-9	304	316	284	284	529	529
LSs15	73	95	160	160	215	215	221	221	97	97	159	159	177	177	233	233	108	112	145	170	235	235	274	274	256	256	348	348	-9	-9	304	304	284	284	529	529
LSs16	95	95	160	172	215	215	211	221	97	97	159	159	177	177	233	233	112	114	173	179	275	293	274	274	256	256	348	348	-9	-9	304	310	284	284	529	529
LSs17	73	95	160	172	215	215	215	215	98	98	161	161	177	177	233	233	110	114	162	171	-9	-9	-9	-9	-9	-9	-9	-9	-9	-9	304	304	284	284	-9	-9
LSs18	73	95	160	160	215	215	211	211	98	98	159	159	177	177	233	233	108	110	162	170	254	256	274	274	256	256	-9	-9	-9	-9	304	310	284	284	529	529
LSs19	73	95	160	160	215	215	221	221	98	98	161	161	177	177	233	233	110	110	162	170	254	256	274	274	256	256	-9	-9	-9	-9	304	310	284	284	529	529
LSs20	73	95	160	160	215	215	211	221	97	97	159	159	177	177	233	233	110	110	145	170	256	258	274	274	250	258	348	348	-9	-9	304	304	284	284	529	529
LSs21	73	95	160	160	215	215	211	221	97	97	161	161	177	177	233	233	108	112	162	169	279	279	274	274	256	256	348	348	-9	-9	304	310	284	284	529	529
LSs22	73	95	160	160	215	215	211	224	97	97	159	159	177	177	233	233	108	112	162	169	263	265	274	274	256	256	-9	-9	-9	-9	304	310	284	284	-9	-9
LSs23	95	95	160	160	215	215	211	211	97	97	159	159	177	177	233	233	108	114	135	149	269	288	274	274	256	256	348	348	-9	-9	304	304	284	284	529	529
LSs25	95	95	160	160	215	215	211	221	97	97	159	159	177	177	233	233	108	110	141	162	267	269	274	274	256	256	348	348	-9	-9	304	310	284	284	529	529
LSn1	73	95	160	160	215	215	212	222	96	103	160	160	177	177	233	233	109	111	145	170	244	246	274	274	256	-9	347	347	256	295	303	303	284	284	528	528
LMs1	81	81	160	160	-9	-9	-9	-9	98	98	160	160	-9	-9	233	233	106	106	135	154	183	201	274	274	265	272	-9	-9	-9	-9	304	310	293	301	529	529
LMs2	73	95	160	160	215	215	-9	-9	97	97	160	160	193	195	233	233	108	108	170	173	174	174	274	274	256	256	348	348	-9	-9	296	304	293	293	580	580
LMs3	73	95	160	160	215	220	224	224	98	98	160	160	193	197	228	233	108	108	135	170	185	185	274	274	265	265	341	348	-9	-9	304	311	290	290	580	580
LMs4	73	73	160	160	215	215	224	224	98	98	159	159	193	193	233	239	106	108	135	170	177	177	274	274	265	278	348	348	295	295	304	331	271	293	561	580
LMs5	73	73	160	160	215	215	224	224	97	97	150	161	193	193	233	239	108	108	135	170	194	211	274	274	267	269	348	348	295	295	296	310	293	293	520	520
LMs6	73	73	160	160	215	220	224	224	97	97	160	160	193	193	233	239	108	108	135	170	231	252	274	274	258	267	341	341	295	295	296	304	293	298	520	520
LMs7	73	73	160	160	215	215	260	260	97	97	160	160	193	193	239	239	108	108	135	170	211	220	274	274	265	267	348	348	-9	-9	304	310	268	271	520	520
LMs8	73	73	160	160	215	215	224	224	97	97	160	160	193	193	233	239	108	108	135	173	185	199	274	274	274	278	348	348	-9	-9	304	331	284	293	520	580
LMs9	81	97	160	166	215	220	231	260	98	103	160	160	193	193	233	233	108	108	171	173	206	223	274	274	265	265	-9	-9	-9	-9	304	311	293	298	520	520
LMs10	73	73	160	160	215	220	229	229	97	97	160	160	191	191	233	239	108	108	135	173	213	220	274	274	267	282	341	341	-9	-9	296	310	298	298	520	520
LMs11	73	73	160	160	215	215	224	260	98	98	160	160	191	193	233	233	106	108	135	154	203	211	274	274	274	278	348	348	295	295	304	310	284	293	-9	-9
LMs12	73	73	160	160	215	215	224	224	98	98	160	160	191	193	239	239	106	108	135	170	211	248	274	274	256	258	341	348	295	295	304	310	284	293	520	520
LMs13	73	73	160	160	215	215	224	224	97	103	160	160	191	193	233	239	106	108	135	170	252	252	274	274	263	274	-9	-9	295	295	304	310	268	271	520	520
LMs14	73	73	160	160	215	215	221	221	98	98	160	160	193	193	233	233	106	108	135	173	185	218	274	274	271	274	-9	-9	295	295	304	310	284	293	520	520
LMs15	73	73	160	160	215	215	229	229	98	98	160	160	193	193	233	233	108	108	135	170	186	186	274	274	258	269	341	341	295	295	296	304	293	293	520	520
LMs16	73	73	160	160	215	215	229	260	98	98	150	160	193	193	233	239	108	108	135	170	244	246	274	274	269	269	-9	-9	295	295	304	310	293	293	520	520
LMs17	73	73	160	160	215	215	224	224	97	103	160	160	193	193	239	239	106	108	135	170	225	256	274	274	269	274	341	341	295	295	304	304	268	271	-9	-9
LMs18	73	73	160	160	215	215	221	224	97	97	160	160	191	191	233	239	106	106	135	170	174	178	274	274	265	282	341	341	295	295	296	310	284	293	520	580
LMs19	73	81	160	160	215	215	224	224	97	97	160	160	191	193	239	239	108	108	135	170	177	178	274	274	265	282	348	348	295	295	296	304	268	271	-9	-9
LMs20	73	73	160	160	215	215	224	224	97	97	160	160	193	193	233	239	108	108	135	173	207	235	274	274	256	282	348	348	-9	-9	304	311	293	293	520	580
LMs21	73	73	160	160	215	215	221	224	97	97	159	159	193	193	233	233	106	108	135	167	211	233	274	274	274	276	348	348	295	295	296	304	284	290	520	551
LMs22	73	73	160	160	215	215	221	224	97	97	160	160	193	193	233	233	108	108	135	173	174	218	274	274	267	274	341	341	295	295	304	310	290	293	520	560
LMs23	81	81	160	160	215	215	221	224	97	97	160	160	189	193	233	239	108	108	135	170	199	207	274	274	265	272	-9	-9	-9	-9	296	304	284	293	520	520
LMs24	73	73	160	160	215	215	224	224	97	97	160	160	179	193	233	233	108	108	135	135	199	203	274	274	269	278	348	348	295	295	296	304	268	271	520	580
LMs26	73	95	160	160	216	216	222	224	97	97	160	160	177	193	233	233	110	110	134	170	175	185	274	274	269	277	284	292	-9	-9	296	304	-9	-9	-9	-9
LGs1	73	73	160	160	215	215	222	224	97	103	160	160	-9	-9	-9	-9	-9	-9	134	170	187	187	-9	-9	269	277	284	284	295	295	304	309	-9	-9	480	480
LGs2	73	73	160	160	215	215	222	224	103	103	160	160	177	177	233	233	110	114	134	170	187	208	274	274	269	277	270	292	295	295	304	321	-9	-9	480	480
LGs3	73	95	160	166	216	216	224	224	103	103	160	160	177	189	233	233	102	110	134	170	187	227	274	274	269	277	267	270	267	270	304	309	-9	-9	480	529
LGs4	73	73	160	166	216	216	222	224	97	103	160	160	177	189	233	233	110	111	170	179	185	187	274	274	256	269	284	292	295	295	315	321	-9	-9	480	480
LGs5	73	73	160	166	215	215	224	224	103	103	160	160	177	189	233	233	102	110	163	170	185	187	274	274	269	277	270	284	295	295	304	309	-9	-9	480	480
LGs6	73	73	166	166	216	216	224	224	103	103	160	160	177	189	233	233	102	110	163	170	187	257	274	274	269	277	284	292	284	295	304	309	-9	-9	480	480
LGs7	73	73	160	166	215	215	224	224	97	103	160	160	177	193	233	233	110	114	134	170	187	236	274	274	269	277	284	292	295	295	309	315	-9	-9	480	480
LGs8	73	73	160	166	216	216	224	224	103	103	160	160	177	189	233	233	102	102	163	163	-9	-9	-9	-9	269	277	284	284	295	295	304	309	236	236	480	480
LGs9	73	73	160	166	216	216	224	224	103	103	160	160	177	177	233	233	110	110	163	170	187	225	274	274	269	277	284	284	284	295	304	315	-9	-9	480	480
LGs10	73	95	166	166	216	216	212	224	103	103	160	160	193	203	233	233	102	110	163	170	187	252	274	274	269	277	284	292	284	295	304	321	-9	-9	480	480
LGs11	73	95	166	166	216	216	224	224	103	103	160	160	177	189	233	233	110	111	170	179	187	249	274	274	256	269	267	284	284	295	304	304	-9	-9	480	480
LGs12	73	95	160	166	216	216	224	224	103	103	160	160	177	193	233	233	110	114	145	170	187	187	274	274	269	277	284	284	284	295	304	309	-9	-9	480	480
LGs13	73	95	160	166	216	216	224	224	103	103	160	160	177	189	233	233	102	110	163	170	187	252	274	274	269	277	284	292	295	295	304	309	-9	-9	480	480
LGs14	73	95	166	166	215	215	212	224	103	103	160	160	189	193	233	233	102	110	163	170	185	229	274	274	269	277	284	292	295	295	304	315	-9	-9	480	480
LGs15	73	95	166	166	216	216	224	224	103	103	160	160	177	203	233	233	102	102	145	170	187	225	274	274	259	269	284	292	295	295	304	304	-9	-9	480	480
LGs16	73	95	160	172	216	216	224	224	97	103	160	160	177	189	233	233	110	111	145	170	259	261	274	274	269	277	284	292	295	295	304	309	233	233	480	480
LGs17	73	95	166	166	216	216	224	224	103	103	160	160	201	203	233	233	102	110	145	170	187	202	274	274	269	277	284	292	284	295	305	305	-9	-9	480	480
LGs18	73	95	160	166	216	216	224	224	103	103	160	160	177	189	233	233	102	110	145	170	227	229	274	274	269	277	284	292	292	295	304	304	-9	-9	480	480
LGs19	73	95	160	166	216	216	224	224	103	103	160	160	177	189	233	233	102	110	170	179	187	187	274	274	256	269	284	298	295	295	304	309	-9	-9	480	480
LGs20	73	95	166	166	216	216	224	224	103	103	160	160	177	189	233	233	102	110	145	170	187	253	274	274	269	277	292	298	295	298	304	309	-9	-9	480	480
LGs21	73	95	160	166	216	216	224	224	103	103	160	160	177	177	233	233	110	114	145	170	187	252	274	274	269	277	292	298	284	295	304	309	-9	-9	480	480
LGs22	73	95	160	166	216	216	224	224	97	103	160	160	177	201	233	233	102	110	145	170	187	257	274	274	269	277	284	292	295	295	304	315	-9	-9	480	523
LGs23	73	95	160	166	215	215	224	224	97	97	160	160	177	177	233	233	102	110	170	179	187	249	274	274	269	277	292	292	295	295	304	304	-9	-9	480	480
LGs24	73	95	166	166	216	216	224	224	97	103	160	160	177	189	233	233	110	111	145	170	267	267	274	274	269	277	284	292	295	299	304	315	-9	-9	529	529
LGs25	73	73	160	166	216	216	224	224	97	103	160	160	187	203	233	233	102	102	134	170	187	255	274	274	256	269	284	292	295	295	304	309	-9	-9	480	480
LGXs1	73	95	160	160	216	216	224	224	103	103	160	160	177	193	233	233	102	110	134	170	187	187	274	274	269	277	284	292	295	295	304	304	-9	-9	480	480
LGXs2	73	95	160	160	214	214	224	224	103	103	160	160	201	205	233	233	102	111	134	170	187	255	274	274	269	277	284	292	295	295	304	304	-9	-9	480	480
LGXs3	73	95	160	166	215	215	224	224	97	103	160	160	177	205	233	233	102	110	145	170	187	229	274	274	269	277	292	298	295	298	304	304	233	233	480	480
LGXs4	73	95	160	160	216	216	224	224	103	103	160	160	177	189	233	233	102	102	145	170	185	187	274	274	269	277	284	292	267	295	312	315	-9	-9	480	480
LGXs5	73	95	166	166	216	216	224	224	103	103	160	160	183	201	233	233	102	102	134	170	257	275	253	274	263	263	292	292	292	295	304	304	-9	-9	480	480
LGXs6	73	95	160	166	215	215	224	224	103	103	160	160	177	177	233	233	110	114	134	170	187	187	274	274	269	277	284	292	295	295	304	315	-9	-9	480	480
LGXs7	73	95	160	166	214	216	224	224	103	103	160	160	177	189	233	233	102	110	145	170	187	229	274	274	269	277	284	292	284	295	304	305	-9	-9	480	480
LGXs8	73	73	160	166	214	216	224	224	103	103	160	160	177	189	233	233	102	110	145	170	187	187	274	274	256	269	292	292	292	295	304	305	-9	-9	480	480
LGXs9	73	95	160	160	215	215	224	224	103	103	160	160	177	193	233	233	102	110	134	170	187	235	274	274	269	277	284	292	295	295	304	304	-9	-9	480	480
LGXs10	73	95	160	166	216	216	224	224	103	103	160	160	177	193	233	233	102	110	145	170	187	229	274	274	256	269	284	292	295	295	304	304	-9	-9	480	480
LGXs11	73	95	160	160	216	216	224	224	103	103	160	160	177	177	233	233	110	110	134	170	187	208	274	274	269	277	284	301	-9	-9	304	312	-9	-9	480	480
LGXs12	73	95	160	172	216	216	224	224	103	103	160	160	203	203	233	233	102	111	163	170	249	257	274	274	269	277	284	292	295	295	304	309	-9	-9	480	480
LGXs13	73	95	160	160	215	215	212	222	97	103	160	160	193	193	233	233	102	110	134	170	185	187	274	274	269	277	292	292	292	295	304	309	231	231	529	529
LMn1	73	99	160	160	215	215	209	212	97	97	160	160	177	193	233	233	110	110	134	173	177	181	274	274	256	269	270	292	292	295	304	304	303	303	521	521
LMn2	73	95	160	160	215	215	224	224	97	103	160	160	177	193	233	233	110	114	134	170	177	187	274	274	269	277	284	289	295	295	304	304	303	303	521	521
LMn3	73	95	160	160	215	215	224	224	97	97	160	160	193	193	233	233	110	110	134	172	179	179	274	274	269	277	292	292	292	295	304	309	303	303	521	521
LMn4	73	95	160	160	215	215	224	224	97	97	160	160	177	193	233	233	110	110	134	170	177	184	274	274	-9	-9	-9	-9	-9	-9	304	309	-9	-9	-9	-9
LMn5	73	73	160	160	215	215	222	224	97	97	160	160	177	193	233	239	110	110	134	172	212	257	274	274	269	277	284	292	284	295	304	309	-9	-9	499	521
LMn6	73	73	160	160	215	215	-9	-9	97	97	160	160	193	193	233	239	110	110	134	172	212	255	274	274	256	269	284	292	295	295	304	309	-9	-9	499	521
LMn7	73	95	160	160	215	220	222	222	97	97	160	160	177	193	233	233	110	114	134	170	179	214	274	274	269	277	284	292	295	295	296	304	-9	-9	495	521
LMn8	73	95	160	160	215	215	222	224	97	97	160	160	193	211	233	233	105	108	134	170	175	177	274	274	269	277	284	284	284	295	296	304	303	303	499	499
LMn9	73	73	160	160	215	220	222	222	97	97	160	160	177	193	233	233	110	114	134	155	175	187	274	274	269	277	284	292	295	295	296	304	-9	-9	499	529
LMXs1	73	73	160	160	215	215	224	224	96	96	160	160	193	193	233	233	109	109	135	170	176	186	274	274	265	269	-9	-9	295	295	303	310	284	292	441	521
LMXs2	73	73	160	160	215	215	224	224	96	103	160	160	177	193	233	233	102	109	135	170	176	186	274	274	265	269	-9	-9	295	295	303	310	284	292	441	521
LMXs3	73	73	160	160	215	215	224	224	96	103	160	160	193	193	233	233	109	113	135	170	176	186	274	274	265	269	-9	-9	295	295	303	310	284	292	441	521
LMXs4	73	73	160	160	215	215	212	222	96	103	160	160	177	193	233	233	110	113	154	170	176	188	274	274	227	256	-9	-9	295	295	303	310	289	292	-9	-9
LMXs5	73	73	160	160	215	215	224	224	96	103	160	160	193	193	233	233	109	109	135	163	176	206	274	274	269	274	341	341	295	295	303	310	267	270	-9	-9
LMXs6	73	73	160	160	215	215	224	224	96	96	160	160	189	193	233	233	109	109	135	154	181	204	274	274	266	266	-9	-9	295	295	303	310	292	292	521	521
LMXs7	73	95	160	160	215	215	222	224	96	96	160	160	193	193	233	233	109	109	154	170	178	178	274	274	256	265	341	347	295	295	303	310	267	270	521	521
LMXs8	73	95	160	160	215	215	222	224	96	96	160	160	177	193	233	233	102	109	135	154	178	178	274	274	256	265	341	347	295	295	303	310	267	270	521	521
LMXs9	73	95	160	160	215	215	222	224	96	103	160	160	177	193	233	233	102	109	154	170	178	178	274	274	256	265	341	347	-9	-9	303	310	267	270	521	521
LMXs10	73	73	160	160	215	215	222	224	96	103	160	160	177	193	233	233	102	109	154	170	178	178	274	274	256	265	341	341	295	295	303	310	267	270	521	521
LGXn1	73	95	160	166	215	215	224	224	96	103	160	160	189	191	233	233	102	110	170	170	188	252	274	274	256	269	347	347	295	299	303	303	292	298	480	480
LGXn2	73	95	160	166	215	215	222	224	103	103	160	160	177	193	233	233	102	110	135	170	186	240	274	274	269	269	-9	-9	-9	-9	303	303	284	292	480	480
LGXn3	73	95	160	172	214	215	224	224	96	96	160	160	177	193	233	233	102	110	167	170	235	277	274	274	258	258	347	347	291	291	303	303	289	292	480	480
LGXn4	73	95	166	166	215	215	224	224	103	103	160	160	177	183	233	233	102	110	167	170	240	277	274	274	258	258	347	347	291	295	303	303	298	303	480	480
LGXn5	73	95	160	160	214	215	224	224	96	103	160	160	177	193	233	233	102	109	145	170	242	242	274	274	258	263	347	347	299	299	310	316	284	292	480	480
LGXn6	73	95	160	160	215	215	222	224	103	103	160	160	177	193	233	233	102	109	167	170	188	242	274	274	269	269	-9	-9	295	295	303	316	289	292	480	480
LGXn7	73	73	160	160	214	214	222	224	96	103	160	160	177	193	233	233	102	109	145	170	237	258	274	274	256	256	-9	-9	295	295	303	303	270	292	480	480
LGXn8	73	95	160	172	214	215	224	224	96	103	160	160	183	195	233	233	102	110	145	170	262	285	274	274	256	269	347	347	295	295	303	303	292	298	480	480
LGXn9	73	95	166	166	214	214	212	224	96	103	160	160	193	193	233	233	102	102	145	170	248	252	274	274	258	258	347	347	291	291	303	316	292	292	480	480
LGXn10	73	95	166	166	215	215	212	224	96	103	160	160	187	195	233	233	102	111	145	170	237	285	274	274	258	258	347	347	295	295	303	303	284	292	480	480
LGXn11	73	95	166	166	215	215	224	224	103	103	160	160	185	193	233	233	102	109	145	170	240	242	274	274	256	258	347	347	295	295	303	303	298	301	480	480
LGXn12	73	95	166	166	215	215	224	224	103	103	160	160	185	211	233	233	102	111	145	170	285	285	274	274	258	258	347	347	291	291	303	316	292	301	480	480
LGXn13	73	95	160	166	215	215	224	224	96	103	160	160	193	211	233	233	102	110	145	170	275	277	274	274	256	269	-9	-9	-9	-9	303	303	284	292	480	480
LGn1	73	95	160	172	214	215	224	224	103	103	160	160	177	193	233	233	102	109	163	170	262	264	274	274	256	256	347	347	291	291	303	303	284	292	480	480
LGn2	73	95	166	166	215	215	224	224	103	103	160	160	177	177	233	233	102	110	163	170	258	260	274	274	257	258	347	347	299	299	303	316	292	292	480	480
LGn3	73	95	160	172	215	215	224	224	103	103	160	160	177	193	233	233	102	110	163	170	277	279	274	274	258	258	-9	-9	299	299	303	303	284	292	480	480
LGn4	73	95	160	160	215	215	222	224	103	103	160	160	177	193	233	233	102	110	163	170	264	266	274	274	256	269	-9	-9	295	295	303	303	267	292	480	480
LGn5	73	73	160	160	215	215	222	222	103	103	160	160	177	193	233	233	102	110	135	170	262	264	274	274	256	269	-9	-9	295	295	303	303	284	289	499	499
LGn6	73	95	160	172	215	215	224	224	103	103	160	160	201	205	233	233	102	109	163	170	256	258	274	274	260	260	347	347	295	295	303	316	292	306	480	480
LGn7	73	73	160	172	215	215	224	224	103	103	160	160	177	193	233	233	102	109	163	170	260	262	274	274	258	269	347	347	291	299	303	303	284	292	480	480
LGn8	73	95	160	172	215	215	224	224	96	103	160	160	177	193	233	233	102	109	145	170	266	267	274	274	256	258	-9	-9	291	295	303	310	292	306	480	480
LGn9	73	95	166	166	215	215	224	224	103	103	160	160	193	205	233	233	102	102	145	170	267	269	274	274	258	258	347	347	295	295	303	316	292	292	480	480
LGn10	73	95	160	160	215	215	222	224	103	103	160	160	177	193	233	233	102	110	170	170	186	242	274	274	256	269	-9	-9	291	291	303	303	284	292	480	480
LGn11	73	95	166	166	215	215	224	224	103	103	160	160	205	205	233	233	102	110	163	170	266	267	274	274	258	258	347	347	295	295	303	316	284	289	480	524
LGn12	73	95	160	172	215	215	222	224	96	103	160	160	177	193	233	233	102	109	145	170	266	266	274	274	258	260	-9	-9	295	295	303	316	292	306	480	480
LMXn1	73	95	160	160	215	215	222	224	96	96	160	165	177	193	233	233	109	109	135	167	178	178	274	274	265	265	-9	-9	291	295	303	310	292	292	561	561
LMXn2	73	95	160	160	215	215	222	224	96	96	160	160	177	193	233	233	102	110	167	170	178	200	274	274	265	265	347	347	295	295	303	303	292	292	521	521
LMXn3	73	73	160	160	215	215	222	224	96	103	160	165	193	193	233	233	102	107	167	170	176	183	274	274	265	265	341	347	295	295	303	303	292	292	521	581
LMXn4	73	73	160	160	215	215	222	224	96	103	160	160	177	193	233	233	102	110	167	170	178	179	274	274	265	265	-9	-9	295	295	303	310	270	292	499	521
LMXn5	73	73	160	160	215	215	222	224	96	103	160	160	177	193	233	233	102	109	135	172	183	200	274	274	256	265	-9	-9	295	295	303	310	292	292	521	581
LMXn6	73	73	160	160	215	215	222	224	96	103	160	160	177	193	233	233	102	110	135	163	179	183	274	274	256	266	-9	-9	295	295	303	310	267	270	480	480
LMXn7	73	73	160	160	215	215	222	224	96	96	160	160	177	193	233	233	110	113	167	170	178	178	274	274	263	278	-9	-9	295	295	303	310	292	292	521	581
