# Supplementary material for: Hybrid Speciation and Introgression Both Underlie the Genetic Structures and Evolutionary Relationships of Three Morphologically Distinct Species of Lilium (Liliaceae) Forming a Hybrid Zone Along an Elevational Gradient
Source: Front Plant Sci. 2020 Dec 7;11:576407. doi: 10.3389/fpls.2020.576407 (PMC7750405; doi:10.3389/fpls.2020.576407)
Supplement: Supplementary Table 7 — Table of population averages for NewHybrids models tested for all data, and two hypotheses involving a smaller number of populations. Bold type indicates the most highly supported model of parental contributions for each population. [file Data_Sheet_4.XLSX]

## Sheet: Sheet1
Table S6. Table of population averages for NewHybrid models tested for all data, and two hypotheses involving a smaller number of populations. Bold type indicates the most highly supported model of parental contributions for each population.
	All Populations										Hypothesis 1				Hypothesis 2
Parental Contribution of Alleles (Frequencies)	LSs	LSn	LMs	LGs	LGXs	LMn	LMXs	LGXn	LGXm	LMXn	LGXn	LGXm	LSn	LSs	LMXs	LMXn	LMn	LGs	LGXs
1.000/0.000/0.000/0.000	0	0.08934	0.0999608	0	0	0	0.114878	0.0942369	0.0908542	0.108981	0.702302	0.687392	0.41203	0	0	0	0.964007	0.993168	0.992632
0.000/0.000/0.000/1.000	0.354002	0	0.0155852	0.404516	0.396436	0.344418	0	0	0	0	0	0	0	0.9768	0.88806	0.881543	0	0	0
0.000/0.500/0.500/0.000	0	0	0	0	0	3.33333e-06	0	6.15385e-06	0	1.42857e-06	0	0	0	0	0	0	0	0	0
0.500/0.250/0.250/0.000	0	0.00225	0.0002772	0	0	1.11111e-06	9.3e-05	0.00163308	0.00110333	0.000374286	0.000104615	0.000165833	0.02831	0	0	0	0.00395	2.64e-05	3.84615e-05
0.000/0.250/0.250/0.500	0.000304167	0	6.4e-06	5.36e-05	0.000117692	0.00107667	0	7.69231e-07	0	0	0	0	0	5.29167e-05	0.00021	0.000871429	0	0	0
0.050/0.475/0.475/0.000	0	1e-05	4e-07	0	0	3.33333e-06	0	0.000216154	5e-06	5.71429e-06	0	0	0	0	0	0	1.22222e-05	0	0
0.000/0.475/0.475/0.050	0	0	0	0	0	1.44444e-05	0	4.61538e-06	0	1.42857e-06	0	0	0	0	2e-06	4.28571e-06	0	0	0
0.100/0.450/0.450/0.000	0	5e-05	2e-06	0	0	3.33333e-06	0	0.000405385	2e-05	1.42857e-05	0	0	2e-05	0	0	0	6.33333e-05	0	0
0.000/0.450/0.450/0.100	8.33333e-07	0	0	0	7.69231e-07	3.55556e-05	0	4.61538e-06	0	0	0	0	0	0	4e-06	1.57143e-05	0	0	0
0.200/0.400/0.400/0.000	0	0.00026	1.16e-05	0	0	2.22222e-06	2e-06	0.000701538	9.91667e-05	4.28571e-05	0	8.33333e-07	0.00061	0	0	0	0.000436667	0	0
0.000/0.400/0.400/0.200	8.75e-06	0	4e-07	8e-07	4.61538e-06	0.000127778	0	3.07692e-06	0	0	0	0	0	0	1.2e-05	7.71429e-05	0	0	0
0.300/0.350/0.350/0.000	0	0.00071	4e-05	0	0	2.22222e-06	9e-06	0.000952308	0.00027	9.42857e-05	4.61538e-06	8.33333e-06	0.00414	0	0	0	0.00135333	1.2e-06	7.69231e-07
0.000/0.350/0.350/0.300	3.5e-05	0	8e-07	5.2e-06	1.76923e-05	0.000314444	0	2.30769e-06	0	0	0	0	0	2.5e-06	3e-05	0.000227143	0	0	0
0.400/0.300/0.300/0.000	0	0.00131	0.0001084	0	0	1.11111e-06	2.9e-05	0.00122462	0.0005775	0.000188571	2.46154e-05	4.08333e-05	0.013	0	0	0	0.00253444	6.4e-06	9.23077e-06
0.000/0.300/0.300/0.400	0.000114583	0	2.8e-06	1.84e-05	4.92308e-05	0.000623333	0	1.53846e-06	0	0	0	0	0	1.33333e-05	7.4e-05	0.000465714	0	0	0
0.600/0.200/0.200/0.000	0	0.00351	0.0006492	0	0	1.11111e-06	0.000273	0.00227231	0.00196417	0.000727143	0.000397692	0.000570833	0.04469	0	0	0	0.00488889	8.44e-05	0.000116154
0.000/0.200/0.200/0.600	0.000824167	0	1.56e-05	0.0001592	0.00029	0.00186667	0	7.69231e-07	0	0	0	0	0	0.000166667	0.000498	0.00145714	0	0	0
0.700/0.150/0.150/0.000	0	0.00583	0.001768	0	0	1.11111e-06	0.000943	0.00397231	0.00404583	0.00176714	0.00116923	0.0017225	0.05555	0	0	0	0.00516333	0.0002176	0.00028
0.000/0.150/0.150/0.700	0.00228292	0	4.32e-05	0.0005444	0.000823077	0.00361889	0	0	0	0	0	0	0	0.00045	0.001247	0.00246571	0	0	0
0.800/0.100/0.100/0.000	0	0.01333	0.0064016	0	0	0	0.004274	0.00990385	0.01069	0.00593857	0.00368462	0.00540417	0.06274	0	0	0	0.00513889	0.0005676	0.000681538
0.000/0.100/0.100/0.800	0.00933417	0	0.0002008	0.0031616	0.00411538	0.0115489	0	0	0	0	0	0	0	0.00119083	0.002939	0.00426714	0	0	0
0.900/0.050/0.050/0.000	0	0.09827	0.0853816	0	0	1.11111e-06	0.082536	0.0938269	0.0961625	0.0861771	0.0190538	0.0240958	0.07534	0	0	0	0.00519667	0.0016792	0.00182385
0.000/0.050/0.050/0.900	0.0519646	0	0.001536	0.0321336	0.0354585	0.0562778	0	0	0	0	0	0	0	0.00378917	0.013344	0.0144871	0	0	0
0.950/0.025/0.025/0.000	0	0.78514	0.765399	0	0	3.33333e-06	0.79696	0.790633	0.79421	0.795683	0.273258	0.280603	0.30358	0	0	0	0.00725333	0.0042452	0.00441538
0.000/0.025/0.025/0.950	0.581127	0	0.0226088	0.559406	0.562688	0.580057	0	0	0	0	0	0	0	0.0175362	0.093581	0.0941157	0	0	0
