# Supplementary material for: Hybrid Speciation and Introgression Both Underlie the Genetic Structures and Evolutionary Relationships of Three Morphologically Distinct Species of Lilium (Liliaceae) Forming a Hybrid Zone Along an Elevational Gradient
Source: Front Plant Sci. 2020 Dec 7;11:576407. doi: 10.3389/fpls.2020.576407 (PMC7750405; doi:10.3389/fpls.2020.576407)
Supplement: Supplementary File 1 — The 25 models tested using NewHyrbids for the full dataset as well as Hypothesis 1 and 2 (explained in text). [file Data_Sheet_5.ZIP]

Archive with 3 entries (3 files):
- SupplementalFile-File_3_genetic-cartesian Distance.txt
- SupplementalFile-File_2_PCloadings.txt
- SupplementalFile-File 1_NewHybridModels.txt
