# Supplementary material for: Hybrid Speciation and Introgression Both Underlie the Genetic Structures and Evolutionary Relationships of Three Morphologically Distinct Species of Lilium (Liliaceae) Forming a Hybrid Zone Along an Elevational Gradient
Source: Front Plant Sci. 2020 Dec 7;11:576407. doi: 10.3389/fpls.2020.576407 (PMC7750405; doi:10.3389/fpls.2020.576407)
Supplement: Supplementary File 1 — The 25 models tested using NewHyrbids for the full dataset as well as Hypothesis 1 and 2 (explained in text). [file Data_Sheet_5.ZIP › SupplementalFile-File_3_genetic-cartesian Distance.txt]

Supplementary file 3. Pairwise population Fst values based on Nei genetic distance using EST-SSRs and chloroplast makers, as well as the earth surface distances instead of standard Euclidean distances used in IBD and IBE test.(explained in the miantext). 

The code is explained below
1	LMs
2	LMXs
3	LGXs
4	LGs
5	LGn
6	LSs
7	LMXn
8	LGXn
9	LSn
10	LMn


1. Pairwise population Fst values based on Nei genetic distance using EST-SSRs data

1	2	3	4	5	6	7	8	9	10	
0.000										1
0.309	0.000									2
0.524	0.477	0.000								3
0.570	0.525	0.057	0.000							4
0.548	0.293	0.301	0.323	0.000						5
0.592	0.795	0.857	0.921	0.799	0.000					6
0.385	0.093	0.503	0.545	0.224	0.801	0.000				7
0.579	0.317	0.302	0.316	0.042	0.902	0.241	0.000			8
0.730	0.405	0.695	0.739	0.345	0.542	0.377	0.377	0.000		9
0.315	0.321	0.340	0.379	0.453	0.581	0.350	0.490	0.515	0.000	10


2. Pairwise population Fst values based on Nei genetic distance using EST-SSRs data

	1	2	3	4	5	6	7	8	9	10
1	0									
2	0.18306	0								
3	0.9661	0.97725	0							
4	0.83952	0.80467	0.0382	0						
5	0.96516	0.97614	0	0.03268	0					
6	0.97385	0.98497	0	0.08033	0	0				
7	0.82779	0.76601	0.08333	-0.03281	0.07468	0.15645	0			
8	0.80584	0.78395	1	0.83191	1	1	0.78713	0		
9	0.94877	0.94709	0	-0.83333	0	0	-0.83333	1	0	
10	0.51789	0.23562	0.97412	0.81003	0.97279	0.98317	0.76655	0.72185	0.93564	0


3. Surface distance caculation and results.

Species	Longitude	 Latitude        Elevation       X[km]      Y[km]       Z[km]
LMs	98.507596	27.793716	3003    -835.727        5586.911        2957.702
LMXs	98.491610	27.781170	3191    -834.288        5587.950        2956.559 
LGXs	98.483287	27.782506	3227    -833.471        5588.034        2956.707
LGs	98.458647	27.777348	3388    -831.128        5588.797        2956.276
LGn	98.446361	27.771346	3452    -829.983        5589.338        2955.717
LSs	98.444635	27.770148	3502    -829.831        5589.468        2955.623
LMXn	98.455088	27.801100	3220    -830.578        5587.487        2958.528
LGXn	98.456569	27.809741	3092    -830.640        5586.912        2959.315
LSn	98.451699	27.819606	3073    -830.088        5586.461        2960.274
LMn	98.448991	27.825419	3075    -829.780        5586.204        2960.845

Distance Matrix (only lower)
	1	2	3	4	5	6	7	8	9	10
1	0									
2	2.1110876	0								
3	2.7093708	0.8345352	0							
4	5.1711965	3.2837628	2.5015153	0						
5	6.5440118	4.6009274	3.8531364	1.3842641	0					
6	6.7545026	4.8005488	4.0596813	1.5996434	0.2209977	0				
7	5.2465468	4.2255686	3.4618924	2.6627249	3.4178863	3.5946342	0			
8	5.3366037	4.6883775	4.0093776	3.6092783	4.3889326	4.5627274	0.9766463	0		
9	6.2141777	5.8015813	5.161638	4.7457876	5.3902136	5.5443574	2.0835767	1.1949	0	
10	6.7635129	6.4606792	5.8391288	5.4236993	6.0132811	6.1583749	2.7661132	1.8925549	0.6978209	0

    
