# Supplementary material for: Hybrid Speciation and Introgression Both Underlie the Genetic Structures and Evolutionary Relationships of Three Morphologically Distinct Species of Lilium (Liliaceae) Forming a Hybrid Zone Along an Elevational Gradient
Source: Front Plant Sci. 2020 Dec 7;11:576407. doi: 10.3389/fpls.2020.576407 (PMC7750405; doi:10.3389/fpls.2020.576407)
Supplement: Supplementary File 1 — The 25 models tested using NewHyrbids for the full dataset as well as Hypothesis 1 and 2 (explained in text). [file Data_Sheet_5.ZIP › SupplementalFile-File_2_PCloadings.txt]

Supplementary file 2. Loadings of all sampled environmental variables on all axes of PCA analysis.
	PCA axes
Env Variables	PC1	PC2	PC3	PC4	PC5	PC6	PC7	PC8	PC9	PC10	PC11	PC12	PC13	PC14	PC15	PC16	PC17	PC18	PC19	PC20	PC21	PC22	PC23	PC24	PC25	PC26	PC27	PC28	PC29	PC30	PC31	PC32	PC33	PC34	PC35	PC36	PC37	PC38	PC39
mean temp. warmest quart.	0.204053211	0.029129155	-0.219990022	0.081998276	-0.098659063	0.0791476	-0.03591798	0.079015756	-0.007555166	0.008105601	-0.036819762	0.118311784	-2.86E-02	-0.055128351	5.97E-02	0.041960284	0.04474283	2.97E-02	0.060095298	0.079377279	-0.164810291	-4.71E-01	-0.168469253	-1.59E-01	-7.26E-02	-1.84E-01	-7.07E-01	0.00E+00	0.00E+00	0.00E+00	0.00E+00	0.00E+00	0.00E+00	0.00E+00	0.00E+00	0.00E+00	0.00E+00	0.00E+00	0.00E+00
mean temp. coldest quart.	0.214766385	-0.010495708	-0.180655567	0.057049637	-0.065471997	0.05328736	-0.03737067	0.067382645	0.015545642	0.021381074	-0.028750218	0.117564507	-1.26E-02	-0.07147806	3.69E-02	0.074139483	-0.00232933	6.34E-03	-0.080360797	0.14380848	-0.030552963	2.36E-01	-0.182746114	5.40E-01	-6.71E-01	1.33E-01	2.55E-15	8.33E-17	2.78E-17	-1.08E-15	-3.01E-15	-1.70E-16	-1.29E-15	5.29E-16	-1.54E-15	-3.84E-17	1.66E-17	-3.25E-17	-3.66E-15
mean ann. precip.	0.2181582	-0.089989997	-0.090808221	-0.039067607	-0.026790302	-0.06615002	-0.01596477	-0.006184798	-0.067078975	0.071612904	0.052740013	-0.166325303	1.23E-01	0.045515822	-1.58E-01	-0.138320668	-0.19187798	3.13E-02	0.038008131	-0.105336792	-0.092821968	3.64E-01	-0.600922616	-4.95E-01	-6.89E-02	1.60E-01	-2.69E-15	-1.29E-15	-3.42E-16	2.80E-16	8.11E-16	-1.00E-16	-1.33E-16	1.98E-16	7.13E-16	-8.83E-17	-1.73E-17	-2.51E-17	3.78E-15
mean ann. temp.	0.210625584	0.003855732	-0.199573882	0.071339172	-0.079728903	0.06046796	-0.03644365	0.069367497	0.007111655	0.00504927	-0.034853355	0.111339898	-2.77E-02	-0.059060008	4.25E-02	0.04049439	0.025248036	4.00E-03	-0.002747064	0.098301387	-0.172902154	1.69E-01	-0.281751655	4.40E-01	7.22E-01	9.77E-02	4.45E-15	6.07E-16	6.78E-16	2.18E-15	8.38E-16	-9.80E-16	7.12E-16	-3.91E-16	7.58E-16	3.41E-19	-2.63E-17	8.12E-18	-6.03E-15
precip. wettest mo.	0.213709306	-0.127456686	-0.059756345	-0.016501828	0.007970453	-0.02626884	-0.04195264	0.024561849	-0.05275731	0.113037166	0.049820904	-0.156563422	2.01E-01	0.041243693	-7.31E-02	-0.101044107	-0.214020057	2.18E-03	-0.031114463	-0.203522798	-0.084971512	-3.96E-01	0.245522818	9.88E-02	1.58E-02	7.13E-01	1.28E-14	-6.10E-16	-8.60E-16	-1.55E-15	-1.26E-15	1.04E-15	-4.54E-16	5.71E-16	-7.42E-16	5.02E-17	3.12E-17	4.20E-17	-1.92E-14
precip. driest mo.	0.11167188	0.14458815	-0.097747125	-0.257105277	-0.199884491	-0.37524359	0.13902182	-0.120207069	0.030691913	-0.113749805	0.256042959	-0.302232307	1.38E-01	-0.258918115	6.09E-01	0.157285283	0.04116647	-1.37E-01	0.007194299	-0.043383624	0.033688443	7.70E-03	-0.01186902	-5.27E-03	3.37E-03	-1.06E-02	4.44E-16	-5.18E-17	2.01E-17	5.63E-17	1.47E-16	8.81E-17	-1.44E-17	7.49E-17	1.04E-18	-6.81E-18	1.04E-17	-8.71E-18	3.51E-17
precip. seasonality	0.073554929	-0.294683978	0.081896271	0.149242856	0.210894872	0.15239239	-0.10764308	0.108637525	-0.030103791	0.209418357	0.020869405	-0.303691238	4.14E-01	0.15136024	1.65E-01	0.112215401	0.594380828	1.37E-01	-0.015230373	0.198228922	0.05352105	2.05E-02	-0.026956367	-2.89E-02	8.51E-03	-2.75E-03	-3.47E-16	4.21E-17	7.22E-17	7.13E-17	2.48E-16	-7.74E-20	2.41E-16	-3.89E-17	-2.72E-16	-7.41E-18	-3.69E-18	4.24E-18	4.42E-16
precip. wettest quart.	0.213072343	-0.126979325	-0.076203122	-0.012298161	0.00734345	-0.03611118	-0.03130758	0.009839388	-0.060613127	0.096844265	0.058673982	-0.17655188	1.56E-01	0.03804639	-1.21E-01	-0.104458702	-0.173970822	1.87E-02	0.002620812	-0.246837571	-0.075809353	4.69E-02	0.167791362	1.65E-01	3.87E-03	-4.19E-01	-4.53E-15	-2.01E-02	4.77E-02	-2.68E-01	-4.69E-01	3.31E-01	-1.78E-01	1.29E-01	-2.18E-01	1.98E-16	1.31E-16	-3.01E-17	1.38E-02
precip. driest quart.	0.184489848	-0.052430493	-0.019107264	-0.188424033	0.018833292	-0.30274893	0.11480117	-0.232355592	0.063573828	-0.192727198	0.035990325	0.059018817	-2.05E-01	0.009634612	-3.37E-01	-0.045616607	0.552743298	3.53E-02	-0.324548157	-0.176219652	-0.340518511	6.23E-04	0.053405857	-1.74E-02	-2.85E-02	4.06E-02	5.27E-16	1.14E-16	1.54E-16	-1.32E-16	-1.53E-16	8.33E-17	-2.64E-16	-3.12E-17	-1.67E-16	3.93E-17	-2.09E-17	1.45E-17	-1.33E-15
precip. warmest quart.	0.213072343	-0.126979325	-0.076203122	-0.012298161	0.00734345	-0.03611118	-0.03130758	0.009839388	-0.060613127	0.096844265	0.058673982	-0.17655188	1.56E-01	0.03804639	-1.21E-01	-0.104458702	-0.173970822	1.87E-02	0.002620812	-0.246837571	-0.075809353	4.69E-02	0.167791362	1.65E-01	3.87E-03	-4.19E-01	-5.72E-15	2.01E-02	-4.77E-02	2.68E-01	4.69E-01	-3.31E-01	1.78E-01	-1.29E-01	2.18E-01	-2.26E-16	-1.23E-16	2.05E-17	-1.38E-02
precip. coldest quart.	0.19200949	0.041341965	-0.131359607	-0.152572557	-0.125246992	-0.25353415	0.08263856	-0.133947007	-0.051216607	-0.098600823	0.059404207	-0.117168719	1.41E-02	0.096850552	-3.12E-01	-0.276101398	0.040207123	1.63E-01	0.349132283	0.548071268	0.370169534	-6.62E-02	0.080462456	6.18E-02	3.47E-02	-8.34E-03	-7.49E-16	-7.83E-17	-1.08E-17	1.99E-16	1.28E-16	-1.11E-16	2.88E-16	-2.86E-16	-2.17E-16	1.90E-17	1.94E-17	6.14E-18	1.77E-16
mean diurnal range	0.052877773	-0.284807875	-0.162655581	0.244080492	0.18207454	0.09209687	0.03218399	-0.100413722	-0.007289217	-0.026594373	0.096148504	-0.322727886	-4.51E-01	-0.034870933	-5.05E-02	0.07504745	0.041791983	-6.17E-01	0.244866077	0.063802361	-0.017261991	1.76E-02	0.045961035	-1.76E-02	-1.56E-02	3.08E-02	-3.75E-16	-1.56E-16	1.44E-16	-1.00E-16	-7.20E-17	1.04E-16	-4.36E-16	-3.62E-17	-3.73E-16	-1.18E-17	3.39E-18	3.76E-18	4.64E-16
isothermality	0.145327023	-0.260335688	-0.022940313	0.048314494	0.15603849	-0.02114932	-0.01628184	-0.1401111	0.124210062	-0.028714607	0.078782062	0.067804531	-4.03E-01	0.426470776	4.88E-01	-0.330919714	-0.117744155	3.15E-01	-0.156485775	-0.007668242	0.078000695	-7.84E-03	-0.011725143	-5.68E-03	4.57E-03	-9.77E-03	-1.53E-16	8.57E-17	-1.19E-16	3.64E-17	-5.90E-17	1.04E-16	1.15E-16	-1.13E-17	3.64E-17	-9.72E-18	8.16E-18	5.49E-19	5.43E-16
temp. seasonality	-0.179384048	0.198511965	-0.095723279	0.082424782	-0.136050073	0.10022201	0.02208703	0.037391736	-0.11303152	-0.048536366	0.034689413	-0.097189883	-1.29E-01	0.076480478	9.00E-02	-0.136663768	0.255244413	3.04E-01	0.653331901	-0.352369564	-0.254413144	1.06E-01	0.043000953	7.75E-02	-7.64E-02	9.39E-02	1.57E-15	4.27E-16	-4.06E-17	-7.85E-17	-3.67E-16	-4.59E-17	-3.47E-16	1.24E-16	-3.62E-16	-2.21E-17	1.31E-17	-1.52E-17	-1.71E-15
max. temp. warmest mo.	0.194096558	0.050045654	-0.243964567	0.098295084	-0.119657893	0.10072873	-0.04037356	0.096134094	-0.015927427	0.006475282	-0.040758528	0.088902243	-3.16E-02	-0.077393875	6.02E-02	0.070751089	-0.004144922	7.46E-02	-0.071822748	0.13503571	-0.080304107	2.91E-01	0.42437117	-2.76E-01	2.21E-02	5.96E-02	-2.89E-15	4.20E-01	5.17E-02	6.74E-02	6.59E-02	-6.14E-02	-7.18E-02	3.84E-02	-2.36E-01	7.08E-17	1.90E-17	5.17E-17	4.42E-01
min. temp. coldest mo.	0.210283523	0.033544491	-0.190632522	0.051397816	-0.096192567	0.06404489	-0.04565571	0.09093073	0.011668738	0.015403284	-0.053465152	0.170603055	1.83E-02	-0.015902598	7.97E-02	0.044021235	0.011258693	-1.42E-02	-0.001973578	0.113010567	-0.087411777	2.75E-01	0.391586998	-2.54E-01	1.64E-02	5.34E-02	-5.04E-15	-4.57E-01	-5.63E-02	-7.34E-02	-7.18E-02	6.69E-02	7.82E-02	-4.19E-02	2.57E-01	-4.82E-17	1.92E-18	-3.45E-17	-4.82E-01
temp. ann. range	-0.1792935	0.068936772	-0.18505227	0.216097901	-0.075764503	0.15808815	0.0479624	-0.015159014	-0.14640635	-0.052705371	0.089495998	-0.495924035	-2.63E-01	-0.306989051	-1.37E-01	0.116406394	-0.083900073	4.60E-01	-0.356103539	0.060680899	0.076466732	-4.20E-02	-0.012246722	3.11E-03	2.19E-02	6.80E-03	-2.78E-17	-8.21E-02	-1.01E-02	-1.32E-02	-1.29E-02	1.20E-02	1.40E-02	-7.52E-03	4.62E-02	1.54E-17	9.40E-18	-5.67E-18	-8.65E-02
mean temp. wettest quart.	0.204053211	0.029129155	-0.219990022	0.081998276	-0.098659063	0.0791476	-0.03591798	0.079015756	-0.007555166	0.008105601	-0.036819762	0.118311784	-2.86E-02	-0.055128351	5.97E-02	0.041960284	0.04474283	2.97E-02	0.060095298	0.079377279	-0.164810291	-4.71E-01	-0.168469253	-1.59E-01	-7.26E-02	-1.84E-01	7.07E-01	4.58E-16	-1.80E-16	-1.31E-15	1.01E-15	-2.43E-16	6.71E-16	-5.25E-16	4.16E-16	-2.61E-18	1.11E-18	-1.44E-17	-3.54E-15
mean temp. driest quart.	0.207430118	0.038188765	-0.199981253	0.045831023	-0.126881675	0.05575632	-0.02336405	0.064924103	-0.016644662	0.024300215	-0.021758899	0.148097605	-9.30E-02	0.041192994	-6.36E-02	0.1689394	0.229183499	-3.03E-02	-0.02782889	-0.484771225	0.724837046	-1.56E-02	-0.065091433	-3.01E-02	4.75E-02	3.16E-02	-7.22E-16	-3.33E-16	-2.93E-16	1.65E-16	8.15E-17	-2.43E-17	2.27E-16	-7.11E-17	1.60E-16	8.70E-18	7.93E-18	-2.34E-18	8.05E-16
bird sp. richness	0.115291307	-0.054232648	0.197271927	-0.170978347	0.051342144	-0.10016072	-0.1776945	-0.153027591	-0.789421853	0.27778737	-0.21372538	0.10223688	-2.13E-01	-0.164696977	1.23E-01	0.028591487	0.035788004	1.33E-02	0.017158347	0.035526496	0.005363955	1.52E-03	0.008720184	8.43E-04	4.87E-03	-7.47E-05	-5.55E-17	-6.94E-17	2.95E-17	-6.59E-17	-3.12E-17	1.73E-17	-3.47E-17	-4.86E-17	-1.39E-17	-3.54E-18	-2.47E-18	5.89E-18	0.00E+00
cloud cover	0.055988242	-0.098035136	0.224292063	-0.186576642	-0.062684707	-0.13734477	0.23101029	0.753704994	0.041427306	0.276225505	0.273691252	0.000151617	-2.97E-01	-0.080399693	-5.15E-02	-0.051323267	0.049408313	2.78E-02	0.006421124	0.041047822	-0.01041699	-5.37E-03	0.008862217	-4.97E-03	5.11E-03	-4.72E-04	8.33E-17	-2.78E-17	1.04E-17	-4.51E-17	2.95E-17	-7.63E-17	0.00E+00	-8.33E-17	-9.71E-17	3.19E-18	-1.91E-17	5.16E-18	-2.36E-16
elevation	-0.081930658	-0.076579027	-0.026141381	-0.108636384	0.046441435	-0.04630641	-0.71675664	0.234989064	-0.141843879	-0.477160109	0.38609374	0.043734108	-2.45E-05	0.018669581	-4.17E-02	0.013375556	-0.00036588	-1.75E-02	-0.012464962	0.009359942	0.007053412	-3.75E-03	-0.002791826	-1.53E-03	-8.70E-04	1.13E-05	1.39E-17	9.71E-17	-2.26E-17	2.43E-17	7.98E-17	5.90E-17	-4.68E-17	4.86E-17	-6.94E-18	-1.62E-18	-2.85E-18	7.86E-18	-9.71E-17
forest cover	-0.004351158	0.262933155	-0.185342625	0.008400166	0.415848598	-0.17437041	-0.04076872	0.108169785	0.013161141	0.065206755	-0.080245028	-0.032674532	-7.46E-03	-0.00166383	8.61E-03	-0.024993877	-0.002734173	6.67E-03	-0.005728224	-0.011879188	0.01172661	-9.26E-04	-0.002078318	3.20E-04	4.06E-04	1.44E-03	1.45E-16	-2.79E-02	2.13E-01	1.16E-01	9.50E-02	1.14E-01	-6.26E-01	-4.18E-01	1.37E-01	-3.92E-15	-1.04E-15	-5.59E-16	-6.23E-03
fungal sp. richness	0.125445599	-0.258384858	0.08477027	-0.069711198	0.232616671	-0.17016871	0.06474259	-0.107490464	0.12176892	-0.053542624	0.054309091	0.107630796	-6.70E-02	0.027312744	-9.61E-02	0.717141256	-0.202837303	3.44E-01	0.28887676	-0.004496804	-0.044127722	6.97E-03	0.017167024	-1.86E-02	1.02E-02	1.12E-02	6.25E-16	9.71E-17	6.42E-17	-4.16E-17	1.56E-16	-1.87E-16	2.43E-17	1.11E-16	-1.53E-16	-8.86E-18	1.46E-17	1.20E-18	-8.74E-16
grassland cover	-0.004351158	0.262933155	-0.185342625	0.008400166	0.415848598	-0.17437041	-0.04076872	0.108169785	0.013161141	0.065206755	-0.080245028	-0.032674532	-7.46E-03	-0.00166383	8.61E-03	-0.024993877	-0.002734173	6.67E-03	-0.005728224	-0.011879188	0.01172661	-9.26E-04	-0.002078318	3.20E-04	4.06E-04	1.44E-03	-4.18E-16	5.59E-02	-4.34E-01	-1.92E-01	-9.34E-02	3.96E-03	4.99E-01	-3.34E-01	-2.61E-01	2.14E-17	-1.10E-16	1.19E-18	1.19E-02
water limitation on growth	-0.027649387	-0.200061231	-0.07270053	0.14572341	0.112665593	-0.05466955	0.48164631	0.284793867	-0.403491735	-0.589465925	-0.190246734	0.052094635	1.81E-01	0.101545268	7.00E-02	-0.022206697	-0.04571342	-2.74E-02	-0.043598558	-0.031435357	0.01651317	5.71E-04	-0.008803223	6.17E-03	-5.69E-03	4.27E-04	-1.53E-16	0.00E+00	-1.04E-16	-3.47E-17	-1.49E-16	1.11E-16	3.82E-17	7.81E-17	1.39E-16	-1.16E-18	3.19E-18	2.20E-18	1.67E-16
mammal sp. richness	0.151659778	-0.025253848	0.172773175	-0.22064348	-0.133738763	-0.02465275	-0.24576349	0.209463558	0.244046523	-0.208011306	-0.713688589	-0.365545985	-1.52E-01	0.007570268	4.88E-02	0.032243744	-0.013425935	1.07E-02	0.041673335	-0.025917476	0.003630213	-4.72E-03	0.000572728	5.11E-03	-5.29E-03	-1.74E-03	-1.94E-16	-5.55E-17	-6.59E-17	-6.94E-18	6.94E-18	-6.25E-17	-2.08E-17	-6.94E-18	-2.78E-17	-7.22E-18	-3.75E-18	3.79E-18	2.22E-16
net primary productivity	0.067444379	-0.309691197	0.091405288	0.095057618	0.235422981	0.0072469	-0.02302436	-0.055351042	0.205847621	-0.09755859	-0.051806699	0.18877502	6.22E-02	-0.736159522	5.56E-02	-0.343906312	0.046639246	1.41E-01	0.155648226	-0.082018655	0.105369932	1.82E-02	0.009744905	-3.05E-02	3.92E-03	1.06E-02	-2.43E-16	-2.01E-16	-1.65E-16	6.94E-17	1.46E-16	-2.78E-17	1.42E-16	-6.51E-17	2.57E-16	-5.05E-18	2.85E-18	7.19E-18	5.55E-17
vascular plant sp. Richness	0.004351158	-0.262933155	0.185342625	-0.008400166	-0.415848598	0.17437041	0.04076872	-0.108169785	-0.013161141	-0.065206755	0.080245028	0.032674532	7.46E-03	0.00166383	-8.61E-03	0.024993877	0.002734173	-6.67E-03	0.005728224	0.011879188	-0.01172661	9.26E-04	0.002078318	-3.20E-04	-4.06E-04	-1.44E-03	-2.42E-16	2.80E-02	-2.21E-01	-7.67E-02	1.67E-03	1.18E-01	-1.26E-01	-7.52E-01	-1.24E-01	-3.90E-15	-1.17E-15	-5.63E-16	5.67E-03
subsoil % clay	0.185692037	0.160900972	0.198496322	0.101593744	0.044953361	0.07067334	0.01834778	-0.016439479	-0.008079897	-0.076631312	0.066049877	-0.029336129	-1.31E-02	-0.002423039	-1.32E-03	0.001041478	-0.005112654	-1.88E-03	0.005731307	0.002492043	0.003169565	2.29E-04	0.00078102	-1.93E-04	8.70E-06	-1.07E-04	1.46E-16	1.06E-01	4.07E-02	6.51E-02	-1.44E-01	8.25E-02	1.05E-01	-5.86E-02	2.39E-01	-8.28E-01	-2.38E-01	8.63E-02	6.78E-02
subsoil % gravel	0.185692037	0.160900972	0.198496322	0.101593744	0.044953361	0.07067334	0.01834778	-0.016439479	-0.008079897	-0.076631312	0.066049877	-0.029336129	-1.31E-02	-0.002423039	-1.32E-03	0.001041478	-0.005112654	-1.88E-03	0.005731307	0.002492043	0.003169565	2.29E-04	0.00078102	-1.93E-04	8.70E-06	-1.07E-04	-2.41E-16	-6.75E-03	-5.80E-01	1.54E-03	4.49E-01	3.98E-01	-2.74E-01	2.95E-01	-9.57E-02	-9.35E-18	-7.09E-17	5.07E-17	-5.88E-02
subsoil pH	0.185692037	0.160900972	0.198496322	0.101593744	0.044953361	0.07067334	0.01834778	-0.016439479	-0.008079897	-0.076631312	0.066049877	-0.029336129	-1.31E-02	-0.002423039	-1.32E-03	0.001041478	-0.005112654	-1.88E-03	0.005731307	0.002492043	0.003169565	2.29E-04	0.00078102	-1.93E-04	8.70E-06	-1.07E-04	1.46E-16	1.06E-01	4.07E-02	6.51E-02	-1.44E-01	8.25E-02	1.05E-01	-5.86E-02	2.39E-01	1.35E-01	7.37E-01	4.34E-01	6.78E-02
subsoil % sand	0.185692037	0.160900972	0.198496322	0.101593744	0.044953361	0.07067334	0.01834778	-0.016439479	-0.008079897	-0.076631312	0.066049877	-0.029336129	-1.31E-02	-0.002423039	-1.32E-03	0.001041478	-0.005112654	-1.88E-03	0.005731307	0.002492043	0.003169565	2.29E-04	0.00078102	-1.93E-04	8.70E-06	-1.07E-04	1.46E-16	1.06E-01	4.07E-02	6.51E-02	-1.44E-01	8.25E-02	1.05E-01	-5.86E-02	2.39E-01	1.79E-01	1.22E-01	-8.38E-01	6.78E-02
subsoil % silt	0.185692037	0.160900972	0.198496322	0.101593744	0.044953361	0.07067334	0.01834778	-0.016439479	-0.008079897	-0.076631312	0.066049877	-0.029336129	-1.31E-02	-0.002423039	-1.32E-03	0.001041478	-0.005112654	-1.88E-03	0.005731307	0.002492043	0.003169565	2.29E-04	0.00078102	-1.93E-04	8.70E-06	-1.07E-04	1.46E-16	1.06E-01	4.07E-02	6.51E-02	-1.44E-01	8.25E-02	1.05E-01	-5.86E-02	2.39E-01	5.14E-01	-6.21E-01	3.18E-01	6.78E-02
topsoil % clay	0.084138466	0.087210506	0.206902622	0.431711113	-0.104953328	-0.29036596	-0.07734226	0.016052739	0.006243993	-0.000905998	-0.005292975	0.001700405	-2.24E-03	0.015915744	-4.33E-03	0.005257172	-0.007985495	-2.09E-05	-0.003369427	-0.005273313	-0.002985331	3.30E-04	0.000305586	-5.81E-04	-1.95E-03	2.32E-04	-7.63E-17	-1.14E-01	3.23E-01	4.05E-01	7.50E-02	1.61E-01	1.60E-01	-5.92E-02	-5.12E-01	1.09E-16	2.15E-17	2.89E-17	-2.23E-01
topsoil % gravel	-0.120276737	-0.115724422	-0.222641874	-0.376000959	0.071677793	0.21351674	0.05700769	-0.008253851	-0.002732998	0.022437754	-0.014454352	0.006943087	5.52E-03	-0.012114419	3.85E-03	-0.004523325	0.007871016	5.49E-04	0.001086355	0.003535287	0.001503154	-3.30E-04	-0.000467037	5.22E-04	1.57E-03	-1.57E-04	-1.18E-16	3.07E-01	-1.11E-01	6.24E-01	-1.86E-01	3.19E-01	8.34E-02	1.56E-02	-1.14E-02	4.73E-17	6.97E-17	1.33E-16	-2.95E-01
topsoil pH	-0.17080147	-0.137628769	-0.097793865	0.186128022	-0.132193495	-0.29870295	-0.07896766	0.032157317	0.014612067	0.094999389	-0.086284545	0.037851856	1.48E-02	0.014561788	-1.49E-03	0.002510841	0.000593323	2.33E-03	-0.009596657	-0.00693331	-0.006120497	-4.66E-05	-0.000753403	-1.80E-04	-1.43E-03	3.03E-04	1.96E-15	-3.79E-01	-3.35E-01	3.84E-01	-2.35E-01	1.07E-01	-1.90E-02	3.14E-02	2.24E-01	-4.46E-17	3.45E-17	1.19E-16	5.04E-01
topsoil % sand	0.121486548	0.089761547	0.003083727	-0.351584339	0.165251268	0.39568585	0.10484921	-0.036229543	-0.016022616	-0.086789663	0.081389228	-0.035444045	-1.26E-02	-0.020026949	3.18E-03	-0.004505556	0.002799856	-2.13E-03	0.01021675	0.008570263	0.006866255	-9.53E-05	0.000563326	4.09E-04	2.13E-03	-3.75E-04	1.02E-15	-5.29E-01	2.49E-01	7.91E-02	1.71E-01	1.96E-01	1.74E-01	-6.06E-02	-2.17E-01	6.05E-17	-3.72E-18	-4.24E-17	3.80E-01
topsoil % silt	-0.187335187	-0.157013024	-0.156822505	0.040716579	-0.091885485	-0.19100744	-0.05031568	0.025311515	0.01182932	0.089865985	-0.079712413	0.035162827	1.46E-02	0.008761954	-5.63E-05	0.000726164	0.003052925	2.20E-03	-0.007997427	-0.00489145	-0.004839389	-1.47E-04	-0.000805866	1.18E-05	-7.36E-04	2.13E-04	-3.63E-16	1.67E-01	2.70E-01	-2.58E-01	3.51E-01	6.18E-01	2.94E-01	-4.50E-02	2.85E-01	7.64E-17	-2.39E-17	-1.63E-16	8.70E-02
