# Supplementary material for: Hybrid Speciation and Introgression Both Underlie the Genetic Structures and Evolutionary Relationships of Three Morphologically Distinct Species of Lilium (Liliaceae) Forming a Hybrid Zone Along an Elevational Gradient
Source: Front Plant Sci. 2020 Dec 7;11:576407. doi: 10.3389/fpls.2020.576407 (PMC7750405; doi:10.3389/fpls.2020.576407)
Supplement: Supplementary File 1 — The 25 models tested using NewHyrbids for the full dataset as well as Hypothesis 1 and 2 (explained in text). [file Data_Sheet_5.ZIP › SupplementalFile-File 1_NewHybridModels.txt]

Supplementary file 1. The 25 models tested using NewHyrbids for the full dataset as well as Hypothesis 1 and 2 (explained in text).

Pure Species Models
1.00000000	0.00000000	0.00000000	0.00000000	
0.00000000	0.00000000	0.00000000	1.00000000
True Hybrid Model
0.00000000	0.50000000	0.50000000	0.00000000
Hybrid Backcross Models	
0.50000000	0.25000000	0.25000000	0.00000000	
0.00000000	0.25000000	0.25000000	0.50000000
Other Levels of Introgression Models	
0.05000000	0.47500000	0.47500000	0.00000000	
0.00000000	0.47500000	0.47500000	0.05000000	
0.10000000	0.45000000	0.45000000	0.00000000	
0.00000000	0.45000000	0.45000000	0.10000000	
0.20000000	0.40000000	0.40000000	0.00000000	
0.00000000	0.40000000	0.40000000	0.20000000	
0.30000000	0.35000000	0.35000000	0.00000000	
0.00000000	0.35000000	0.35000000	0.30000000	
0.40000000	0.30000000	0.30000000	0.00000000	
0.00000000	0.30000000	0.30000000	0.40000000	
0.60000000	0.20000000	0.20000000	0.00000000	
0.00000000	0.20000000	0.20000000	0.60000000	
0.70000000	0.15000000	0.15000000	0.00000000	
0.00000000	0.15000000	0.15000000	0.70000000	
0.80000000	0.10000000	0.10000000	0.00000000	
0.00000000	0.10000000	0.10000000	0.80000000	
0.90000000	0.05000000	0.05000000	0.00000000	
0.00000000	0.05000000	0.05000000	0.90000000	
0.95000000	0.02500000	0.02500000	0.00000000	
0.00000000	0.02500000	0.02500000	0.95000000	

Note: The models follow the standard input format for NewHybrids with values representing the percentage of loci with 0, 1, or both alleles originating from one putative species as opposed to the other. 
